# Supplementary material for: Adherence to the Mediterranean Diet Across the League of Arab States: A Systematic Review
Source: Healthcare (Basel). 2025 Sep 4;13(17):2217. doi: 10.3390/healthcare13172217 (PMC12427626; doi:10.3390/healthcare13172217)
Supplement: Supplementary file 1 [file healthcare-13-02217-s001.zip]

Archive with 1 entries (1 files):
- healthcare-3723262-supplementary.pdf
